# Supplementary material for: Coupling of polymerase-nucleoprotein-RNA in an influenza virus mini ribonucleoprotein complex
Source: Nat Commun. 2025 Nov 4;16:9741. doi: 10.1038/s41467-025-64741-z (PMC12586584; doi:10.1038/s41467-025-64741-z)
Supplement: Supplementary file 11 — Source data [file 41467_2025_64741_MOESM11_ESM.zip]

Archive with 8 entries (8 files):
- Source_Data_Supplymentary_Figure1c.xlsx
- Source_Data_Fig.2d.xlsx
- Source_Data_Fig.2f.xlsx
- Source_Data_Supplymentary_Figure2b.xlsx
- Source_Data_Supplymentary_Figure9a.xlsx
- Source_Data_Supplymentary_Figure9b.xlsx
- Source_Data_Supplymentary_Figure9c.xlsx
- Souce_Data_Supplymentary_Figure1b.zip
