# Supplementary material for: Coupling of polymerase-nucleoprotein-RNA in an influenza virus mini ribonucleoprotein complex
Source: Nat Commun. 2025 Nov 4;16:9741. doi: 10.1038/s41467-025-64741-z (PMC12586584; doi:10.1038/s41467-025-64741-z)
Supplement: Supplementary file 11 — Source data [file 41467_2025_64741_MOESM11_ESM.zip › Source_Data_Fig.2d.xlsx]

## Sheet: Sheet1
Figure2d	raw data for mini-vRNP reconstitution and primer extension analysis
	mRNA						vRNA						cRNA
	WSN1	WSN2	WSN3	Average	P Value (to WT)		WSN1	WSN2	WSN3	Average	P Value (to WT)		WSN1	WSN2	WSN3	Average	P Value (to WT)
-PA	0.1278	0.087206	0.040631	0.0852123	<0.0001		0.505208	0.727239	0.242187	0.491545	0.0209		0.17455	0.143152	0.053256	0.123653	0.0307
WT	1	1	1	1			1	1	1	1			1	1	1	1
PA-S364A	1.45847	0.839503	0.842231	1.04673	>0.9999		1.44899	0.942828	0.904494	1.09877	0.9991		1.87528	0.797394	0.776935	1.14987	0.9983
PA-K367A	0.834505	0.811117	0.792006	0.812543	0.8766		0.861824	0.973233	0.914008	0.916355	0.9301		0.715864	0.716506	0.758616	0.730329	0.9996
PA-N373A	0.25151	0.80337	0.859779	0.63822	0.2252		0.666768	0.874174	0.938103	0.826348	0.4767		0.185158	0.587673	0.854283	0.542371	0.9068
PA-E377A	1.58679	1.20132	1.16176	1.31662	0.3584		1.39362	1.02566	1.20287	1.20738	0.3216		1.95623	1.29784	1.32373	1.52594	0.7895
PA-3A	1.01607	0.537569	0.690651	0.748096	0.618		1.12851	0.781406	0.807804	0.905908	0.9026		1.10633	0.418976	0.61412	0.713143	0.9989
PA-4A	1.06723	0.620363	0.753045	0.813545	0.8798		1.15171	0.874398	0.884286	0.970132	>0.9999		1.33427	0.598018	0.784264	0.905518	>0.9999
-NP	0.15465	0.098987	0.050178	0.101272	<0.0001		0.739167	0.760952	0.268083	0.589401	0.0355		0.204733	0.284575	0.061819	0.183709	0.1154
NP-R208A	0.110566	0.062141	0.087803	0.0868367	<0.0001		0.636556	0.700526	0.227328	0.52147	0.032		0.114631	0.291503	0.109162	0.171765	0.0469
NP-S245A	1.45012	0.959095	1.06808	1.1591	0.949		1.38588	0.930922	1.09004	1.13561	0.577		2.02828	1.06878	1.16105	1.41937	0.9792
NP-N247A	1.13079	0.920967	0.980211	1.01066	>0.9999		1.08829	0.913249	1.02765	1.00973	>0.9999		1.21061	0.99417	1.07296	1.09258	>0.9999
NP-2A	1.23857	0.958875	0.998577	1.06534	>0.9999		1.18347	0.912688	1.02183	1.03933	0.9695		1.57231	1.0712	1.06193	1.23515	>0.9999
