# Supplementary material for: Coupling of polymerase-nucleoprotein-RNA in an influenza virus mini ribonucleoprotein complex
Source: Nat Commun. 2025 Nov 4;16:9741. doi: 10.1038/s41467-025-64741-z (PMC12586584; doi:10.1038/s41467-025-64741-z)
Supplement: Supplementary file 11 — Source data [file 41467_2025_64741_MOESM11_ESM.zip › Source_Data_Fig.2f.xlsx]

## Sheet: Sheet1
Figure 2f	uncropped and unprocessed scans for Fig2f
