# Supplementary material for: Coupling of polymerase-nucleoprotein-RNA in an influenza virus mini ribonucleoprotein complex
Source: Nat Commun. 2025 Nov 4;16:9741. doi: 10.1038/s41467-025-64741-z (PMC12586584; doi:10.1038/s41467-025-64741-z)
Supplement: Supplementary file 11 — Source data [file 41467_2025_64741_MOESM11_ESM.zip › Source_Data_Supplymentary_Figure2b.xlsx]

## Sheet: Sheet1
Supplymentary Figure 1c	Raw data for qPCR
Well	Well Position	Omit	Sample Name	Target Name	Task	Reporter	Quencher	CT	Ct Mean	Ct SD	Quantity	Quantity Mean	Quantity SD	Y-Intercept	R(superscript 2)	Slope	Efficiency	Automatic Ct Threshold	Ct Threshold	Automatic Baseline	Baseline Start	Baseline End	Amp Status	Comments	Cq Conf	CQCONF	THOLDFAIL	EXPFAIL	HIGHSD	MTP	SPIKE	DRNMIN	NOAMP	Tm1	PRFLOW	Tm2	PRFDROP	Tm3	NOISE	Tm4
1	A1	FALSE	Sample 1	vRNA	UNKNOWN	SYBR	None	35.103	21.1611	9.93024								TRUE	0.312156	TRUE	3	29	Amp		0.973969	N	N	N	Y	N	N	N	N	80.6073	N		N		N
2	A2	FALSE	Sample 1	vRNA	UNKNOWN	SYBR	None	4.90683	21.1611	9.93024								TRUE	0.312156	TRUE	3	3	Amp		0.965172	N	N	N	Y	N	N	N	N	81.8376	N		N		N
3	A3	FALSE	Sample 1	vRNA	UNKNOWN	SYBR	None	8.25241	21.1611	9.93024								TRUE	0.312156	TRUE	3	4	Amp		0.985655	N	N	N	Y	N	N	N	N	81.6838	N		N		N
4	A4	FALSE	Sample 1	vRNA	UNKNOWN	SYBR	None	12.8818	21.1611	9.93024								TRUE	0.312156	TRUE	3	7	Amp		0.985612	N	N	N	Y	N	N	N	N	81.6838	N		N		N
5	A5	FALSE	Sample 1	vRNA	UNKNOWN	SYBR	None	16.6066	21.1611	9.93024								TRUE	0.312156	TRUE	3	11	Amp		0.987308	N	N	N	Y	N	N	N	N	81.6675	N		N		N
6	A6	FALSE	Sample 1	vRNA	UNKNOWN	SYBR	None	20.6208	21.1611	9.93024								TRUE	0.312156	TRUE	3	14	Amp		0.989864	N	N	N	Y	N	N	N	N	81.6675	N		N		N
7	A7	FALSE	Sample 1	vRNA	UNKNOWN	SYBR	None	24.3921	21.1611	9.93024								TRUE	0.312156	TRUE	3	18	Amp		0.988572	N	N	N	Y	N	N	N	N	81.6675	N		N		N
8	A8	FALSE	Sample 1	vRNA	UNKNOWN	SYBR	None	28.457	21.1611	9.93024								TRUE	0.312156	TRUE	3	22	Amp		0.981535	N	N	N	Y	N	N	N	N	81.6675	N		N		N
9	A9	FALSE	Sample 1	vRNA	UNKNOWN	SYBR	None	31.9897	21.1611	9.93024								TRUE	0.312156	TRUE	3	26	Amp		0.993629	N	N	N	Y	N	N	N	N	81.5108	N		N		N
10	A10	FALSE	Sample 1	vRNA	UNKNOWN	SYBR	None	34.848	21.1611	9.93024								TRUE	0.312156	TRUE	3	29	Amp		0.989763	N	N	N	Y	N	N	N	N	81.6645	N		N		N
11	A11	FALSE	Sample 5	vRNA-	UNKNOWN	SYBR	None	33.811	35.6753	1.94658								TRUE	0.335664	TRUE	3	27	Amp		0.985835	N	N	N	Y	N	N	N	N	80.4352	N		N		N
12	A12	FALSE	Sample 5	vRNA-	UNKNOWN	SYBR	None	35.0831	35.6753	1.94658								TRUE	0.335664	TRUE	3	29	Amp		0.976608	N	N	N	Y	N	N	N	N	79.8206	N		N		N
13	B1	FALSE	Sample 1	vRNA	UNKNOWN	SYBR	None	24.4617	21.1611	9.93024								TRUE	0.312156	TRUE	3	18	Amp		0.988273	N	N	N	Y	N	N	N	N	81.8376	N		N		N
14	B2	FALSE	Sample 1	vRNA	UNKNOWN	SYBR	None	4.87506	21.1611	9.93024								TRUE	0.312156	TRUE	3	3	Amp		0.963883	N	N	N	Y	N	N	N	N	81.6838	N		N		N
15	B3	FALSE	Sample 1	vRNA	UNKNOWN	SYBR	None	8.3131	21.1611	9.93024								TRUE	0.312156	TRUE	3	4	Amp		0.988166	N	N	N	Y	N	N	N	N	81.6838	N		N		N
16	B4	FALSE	Sample 1	vRNA	UNKNOWN	SYBR	None	12.8309	21.1611	9.93024								TRUE	0.312156	TRUE	3	7	Amp		0.991131	N	N	N	Y	N	N	N	N	81.6838	N		N		N
17	B5	FALSE	Sample 1	vRNA	UNKNOWN	SYBR	None	16.6171	21.1611	9.93024								TRUE	0.312156	TRUE	3	10	Amp		0.992718	N	N	N	Y	N	N	N	N	81.6675	N		N		N
18	B6	FALSE	Sample 1	vRNA	UNKNOWN	SYBR	None	20.6359	21.1611	9.93024								TRUE	0.312156	TRUE	3	15	Amp		0.992683	N	N	N	Y	N	N	N	N	81.6675	N		N		N
19	B7	FALSE	Sample 1	vRNA	UNKNOWN	SYBR	None	28.309	21.1611	9.93024								TRUE	0.312156	TRUE	3	22	Amp		0.991382	N	N	N	Y	N	N	N	N	81.6675	N		N		N
20	B8	FALSE	Sample 1	vRNA	UNKNOWN	SYBR	None	24.3726	21.1611	9.93024								TRUE	0.312156	TRUE	3	18	Amp		0.991737	N	N	N	Y	N	N	N	N	81.6675	N		N		N
21	B9	FALSE	Sample 1	vRNA	UNKNOWN	SYBR	None	31.0775	21.1611	9.93024								TRUE	0.312156	TRUE	3	25	Amp		0.988872	N	N	N	Y	N	N	N	N	81.5108	N		N		N
22	B10	FALSE	Sample 1	vRNA	UNKNOWN	SYBR	None	33.2756	21.1611	9.93024								TRUE	0.312156	TRUE	3	27	Amp		0.989895	N	N	N	Y	Y	N	N	N	81.5108	N	73.8281	N		N
23	B11	FALSE	Sample 5	vRNA-	UNKNOWN	SYBR	None	38.6561	35.6753	1.94658								TRUE	0.335664	TRUE	3	33	Inconclusive		0.477529	Y	N	N	Y	Y	N	N	N	80.4352	N	69.9868	N		N
24	B12	FALSE	Sample 5	vRNA-	UNKNOWN	SYBR	None	35.0659	35.6753	1.94658								TRUE	0.335664	TRUE	3	29	Amp		0.984181	N	N	N	Y	N	N	N	N	81.8181	N		N		N
25	C1	FALSE	Sample 1	vRNA	UNKNOWN	SYBR	None	29.9882	21.1611	9.93024								TRUE	0.312156	TRUE	3	28	No Amp		0	Y	N	N	Y	N	Y	Y	N	59.9994	Y		Y		N
26	C2	FALSE	Sample 1	vRNA	UNKNOWN	SYBR	None	4.96768	21.1611	9.93024								TRUE	0.312156	TRUE	3	3	Amp		0.965868	N	N	N	Y	N	N	N	N	81.6838	N		N		N
27	C3	FALSE	Sample 1	vRNA	UNKNOWN	SYBR	None	8.37592	21.1611	9.93024								TRUE	0.312156	TRUE	3	4	Amp		0.989702	N	N	N	Y	N	N	N	N	81.6838	N		N		N
28	C4	FALSE	Sample 1	vRNA	UNKNOWN	SYBR	None	12.8294	21.1611	9.93024								TRUE	0.312156	TRUE	3	7	Amp		0.992219	N	N	N	Y	N	N	N	N	81.6838	N		N		N
29	C5	FALSE	Sample 1	vRNA	UNKNOWN	SYBR	None	16.6123	21.1611	9.93024								TRUE	0.312156	TRUE	3	10	Amp		0.991755	N	N	N	Y	N	N	N	N	81.5138	N		N		N
30	C6	FALSE	Sample 1	vRNA	UNKNOWN	SYBR	None	20.5362	21.1611	9.93024								TRUE	0.312156	TRUE	3	14	Amp		0.993222	N	N	N	Y	N	N	N	N	81.5138	N		N		N
31	C7	FALSE	Sample 1	vRNA	UNKNOWN	SYBR	None	24.434	21.1611	9.93024								TRUE	0.312156	TRUE	3	18	Amp		0.992602	N	N	N	Y	N	N	N	N	81.5138	N		N		N
32	C8	FALSE	Sample 1	vRNA	UNKNOWN	SYBR	None	28.2241	21.1611	9.93024								TRUE	0.312156	TRUE	3	22	Amp		0.992355	N	N	N	Y	N	N	N	N	81.5138	N		N		N
33	C9	FALSE	Sample 1	vRNA	UNKNOWN	SYBR	None	31.8618	21.1611	9.93024								TRUE	0.312156	TRUE	3	26	Amp		0.985941	N	N	N	Y	N	N	N	N	81.5108	N		N		N
34	C10	FALSE	Sample 1	vRNA	UNKNOWN	SYBR	None	34.1767	21.1611	9.93024								TRUE	0.312156	TRUE	3	28	Amp		0.987661	N	N	N	Y	N	N	N	N	81.5108	N		N		N
35	C11	FALSE	Sample 5	vRNA-	UNKNOWN	SYBR	None	37.4295	35.6753	1.94658								TRUE	0.335664	TRUE	3	30	Amp		0.969265	N	N	N	Y	N	N	N	N	80.2816	N		N		N
36	C12	FALSE	Sample 5	vRNA-	UNKNOWN	SYBR	None	34.0062	35.6753	1.94658								TRUE	0.335664	TRUE	3	27	Amp		0.985889	N	N	N	Y	N	N	N	N	81.6645	N		N		N
37	D1	FALSE	Sample 3	vRNAtest	UNKNOWN	SYBR	None	4.60202	9.64406	4.18807								TRUE	0.37019	TRUE	3	3	Amp		0.948343	N	N	N	Y	N	N	N	N	81.6838	N		N		N
38	D2	FALSE	Sample 3	vRNAtest	UNKNOWN	SYBR	None	7.49054	9.64406	4.18807								TRUE	0.37019	TRUE	3	3	Amp		0.989771	N	N	N	Y	N	N	N	N	81.53	N		N		N
39	D3	FALSE	Sample 3	vRNAtest	UNKNOWN	SYBR	None	11.2042	9.64406	4.18807								TRUE	0.37019	TRUE	3	6	Amp		0.990289	N	N	N	Y	N	N	N	N	81.53	N		N		N
40	D4	FALSE	Sample 3	vRNAtest	UNKNOWN	SYBR	None	15.1691	9.64406	4.18807								TRUE	0.37019	TRUE	3	9	Amp		0.989604	N	N	N	Y	N	N	N	N	81.53	N		N		N
41	D5	FALSE	Sample 3	vRNAtest	UNKNOWN	SYBR	None	4.51229	9.64406	4.18807								TRUE	0.37019	TRUE	3	3	Amp		0.94882	N	N	N	Y	N	N	N	N	81.5138	N		N		N
42	D6	FALSE	Sample 3	vRNAtest	UNKNOWN	SYBR	None	7.73832	9.64406	4.18807								TRUE	0.37019	TRUE	3	3	Amp		0.991952	N	N	N	Y	N	N	N	N	81.3601	N		N		N
43	D7	FALSE	Sample 3	vRNAtest	UNKNOWN	SYBR	None	11.0956	9.64406	4.18807								TRUE	0.37019	TRUE	3	6	Amp		0.989463	N	N	N	Y	N	N	N	N	81.3601	N		N		N
44	D8	FALSE	Sample 3	vRNAtest	UNKNOWN	SYBR	None	15.3117	9.64406	4.18807								TRUE	0.37019	TRUE	3	9	Amp		0.989924	N	N	N	Y	N	N	N	N	81.5138	N		N		N
45	D9	FALSE	Sample 3	vRNAtest	UNKNOWN	SYBR	None	4.53	9.64406	4.18807								TRUE	0.37019	TRUE	3	3	Amp		0.946124	N	N	N	Y	N	N	N	N	81.5108	N		N		N
46	D10	FALSE	Sample 3	vRNAtest	UNKNOWN	SYBR	None	7.48966	9.64406	4.18807								TRUE	0.37019	TRUE	3	3	Amp		0.988132	N	N	N	Y	N	N	N	N	81.5108	N		N		N
47	D11	FALSE	Sample 3	vRNAtest	UNKNOWN	SYBR	None	11.2551	9.64406	4.18807								TRUE	0.37019	TRUE	3	6	Amp		0.987095	N	N	N	Y	N	N	N	N	81.3572	N		N		N
48	D12	FALSE	Sample 3	vRNAtest	UNKNOWN	SYBR	None	15.3303	9.64406	4.18807								TRUE	0.37019	TRUE	3	10	Amp		0.981101	N	N	N	Y	N	N	N	N	81.5108	N		N		N
49	E1	FALSE	Sample 4	cRNAtest	UNKNOWN	SYBR	None	21.946	27.2401	4.22045								TRUE	0.37216	TRUE	3	15	Amp		0.979713	N	N	N	Y	N	N	N	N	81.0687	N		N		N
50	E2	FALSE	Sample 4	cRNAtest	UNKNOWN	SYBR	None	25.1325	27.2401	4.22045								TRUE	0.37216	TRUE	3	18	Amp		0.962354	N	N	N	Y	N	N	N	N	81.0687	N		N		N
51	E3	FALSE	Sample 4	cRNAtest	UNKNOWN	SYBR	None	29.2369	27.2401	4.22045								TRUE	0.37216	TRUE	3	22	Amp		0.98307	N	N	N	Y	N	N	N	N	81.0687	N		N		N
52	E4	FALSE	Sample 4	cRNAtest	UNKNOWN	SYBR	None	32.6722	27.2401	4.22045								TRUE	0.37216	TRUE	3	26	Amp		0.985206	N	N	N	Y	N	N	N	N	81.0687	N		N		N
53	E5	FALSE	Sample 4	cRNAtest	UNKNOWN	SYBR	None	21.9875	27.2401	4.22045								TRUE	0.37216	TRUE	3	15	Amp		0.987036	N	N	N	Y	N	N	N	N	80.8991	N		N		N
54	E6	FALSE	Sample 4	cRNAtest	UNKNOWN	SYBR	None	24.9216	27.2401	4.22045								TRUE	0.37216	TRUE	3	18	Amp		0.989103	N	N	N	Y	N	N	N	N	80.8991	N		N		N
55	E7	FALSE	Sample 4	cRNAtest	UNKNOWN	SYBR	None	29.3521	27.2401	4.22045								TRUE	0.37216	TRUE	3	23	Amp		0.987192	N	N	N	Y	N	N	N	N	81.0528	N		N		N
56	E8	FALSE	Sample 4	cRNAtest	UNKNOWN	SYBR	None	32.3971	27.2401	4.22045								TRUE	0.37216	TRUE	3	26	Amp		0.986379	N	N	N	Y	N	N	N	N	81.0528	N		N		N
57	E9	FALSE	Sample 4	cRNAtest	UNKNOWN	SYBR	None	22.1575	27.2401	4.22045								TRUE	0.37216	TRUE	3	16	Amp		0.984218	N	N	N	Y	N	N	N	N	80.8962	N		N		N
58	E10	FALSE	Sample 4	cRNAtest	UNKNOWN	SYBR	None	25.0079	27.2401	4.22045								TRUE	0.37216	TRUE	3	18	Amp		0.982358	N	N	N	Y	N	N	N	N	80.8962	N		N		N
59	E11	FALSE	Sample 4	cRNAtest	UNKNOWN	SYBR	None	29.2558	27.2401	4.22045								TRUE	0.37216	TRUE	3	22	Amp		0.984612	N	N	N	Y	N	N	N	N	80.8962	N		N		N
60	E12	FALSE	Sample 4	cRNAtest	UNKNOWN	SYBR	None	32.8142	27.2401	4.22045								TRUE	0.37216	TRUE	3	26	Amp		0.983534	N	N	N	Y	N	N	N	N	81.0499	N		N		N
61	F1	FALSE	Sample 2	cRNA	UNKNOWN	SYBR	None	Undetermined	21.9331	10.2506								TRUE	0.239924	TRUE	3	39	No Amp		0	Y	N	Y	N	N	Y	N	N	80.6073	Y		N		Y
62	F2	FALSE	Sample 2	cRNA	UNKNOWN	SYBR	None	5.58359	21.9331	10.2506								TRUE	0.239924	TRUE	3	3	Amp		0.968858	N	N	N	Y	N	N	N	N	81.0687	N		N		N
63	F3	FALSE	Sample 2	cRNA	UNKNOWN	SYBR	None	9.3089	21.9331	10.2506								TRUE	0.239924	TRUE	3	5	Amp		0.990178	N	N	N	Y	N	N	N	N	81.0687	N		N		N
64	F4	FALSE	Sample 2	cRNA	UNKNOWN	SYBR	None	13.7625	21.9331	10.2506								TRUE	0.239924	TRUE	3	8	Amp		0.989999	N	N	N	Y	N	N	N	N	81.0687	N		N		N
65	F5	FALSE	Sample 2	cRNA	UNKNOWN	SYBR	None	18.3553	21.9331	10.2506								TRUE	0.239924	TRUE	3	13	Amp		0.990936	N	N	N	Y	N	N	N	N	81.0528	N		N		N
66	F6	FALSE	Sample 2	cRNA	UNKNOWN	SYBR	None	22.668	21.9331	10.2506								TRUE	0.239924	TRUE	3	17	Amp		0.989898	N	N	N	Y	N	N	N	N	80.8991	N		N		N
67	F7	FALSE	Sample 2	cRNA	UNKNOWN	SYBR	None	26.7892	21.9331	10.2506								TRUE	0.239924	TRUE	3	21	Amp		0.992932	N	N	N	Y	N	N	N	N	80.8991	N		N		N
68	F8	FALSE	Sample 2	cRNA	UNKNOWN	SYBR	None	30.8289	21.9331	10.2506								TRUE	0.239924	TRUE	3	25	Amp		0.992605	N	N	N	Y	N	N	N	N	80.8991	N		N		N
69	F9	FALSE	Sample 2	cRNA	UNKNOWN	SYBR	None	34.5035	21.9331	10.2506								TRUE	0.239924	TRUE	3	28	Amp		0.985587	N	N	N	Y	N	N	N	N	81.2035	N		N		N
70	F10	FALSE	Sample 2	cRNA	UNKNOWN	SYBR	None	Undetermined	21.9331	10.2506								TRUE	0.239924	TRUE	3	34	No Amp		0	Y	N	N	N	Y	N	N	N	81.2035	N	77.8231	N	62.6114	N
71	F11	FALSE	Sample 6	cRNA-	UNKNOWN	SYBR	None	Undetermined										TRUE	0.2	TRUE	3	39	No Amp		0	Y	Y	Y	N	Y	N	N	Y	61.3822	N	87.657	N	90.5764	N
72	F12	FALSE	Sample 6	cRNA-	UNKNOWN	SYBR	None	Undetermined										TRUE	0.2	TRUE	3	39	Inconclusive		0	Y	Y	Y	N	Y	N	N	Y	87.5033	N	91.0374	N	61.0749	N	93.4958
73	G1	FALSE	Sample 2	cRNA	UNKNOWN	SYBR	None	26.839	21.9331	10.2506								TRUE	0.239924	TRUE	3	21	Amp		0.979545	N	N	N	Y	N	N	N	N	81.0687	N		N		N
74	G2	FALSE	Sample 2	cRNA	UNKNOWN	SYBR	None	5.11096	21.9331	10.2506								TRUE	0.239924	TRUE	3	3	Amp		0.968608	N	N	N	Y	N	N	N	N	81.0687	N		N		N
75	G3	FALSE	Sample 2	cRNA	UNKNOWN	SYBR	None	9.36535	21.9331	10.2506								TRUE	0.239924	TRUE	3	5	Amp		0.98635	N	N	N	Y	N	N	N	N	81.0687	N		N		N
76	G4	FALSE	Sample 2	cRNA	UNKNOWN	SYBR	None	13.8577	21.9331	10.2506								TRUE	0.239924	TRUE	3	8	Amp		0.992628	N	N	N	Y	N	N	N	N	81.0687	N		N		N
77	G5	FALSE	Sample 2	cRNA	UNKNOWN	SYBR	None	18.404	21.9331	10.2506								TRUE	0.239924	TRUE	3	13	Amp		0.989818	N	N	N	Y	N	N	N	N	81.0528	N		N		N
78	G6	FALSE	Sample 2	cRNA	UNKNOWN	SYBR	None	22.7678	21.9331	10.2506								TRUE	0.239924	TRUE	3	17	Amp		0.990288	N	N	N	Y	N	N	N	N	81.0528	N		N		N
79	G7	FALSE	Sample 2	cRNA	UNKNOWN	SYBR	None	26.8827	21.9331	10.2506								TRUE	0.239924	TRUE	3	21	Amp		0.992814	N	N	N	Y	N	N	N	N	81.0528	N		N		N
80	G8	FALSE	Sample 2	cRNA	UNKNOWN	SYBR	None	30.7259	21.9331	10.2506								TRUE	0.239924	TRUE	3	25	Amp		0.994042	N	N	N	Y	N	N	N	N	81.0528	N		N		N
81	G9	FALSE	Sample 2	cRNA	UNKNOWN	SYBR	None	34.3565	21.9331	10.2506								TRUE	0.239924	TRUE	3	28	Amp		0.985336	N	N	N	Y	N	N	N	N	81.2035	N		N		N
82	G10	FALSE	Sample 2	cRNA	UNKNOWN	SYBR	None	38.4001	21.9331	10.2506								TRUE	0.239924	TRUE	3	32	Inconclusive		0.758808	Y	N	N	Y	N	N	N	N	81.2035	N		N		N
83	G11	FALSE	Sample 6	cRNA-	UNKNOWN	SYBR	None	Undetermined										TRUE	0.2	TRUE	3	39	No Amp		0	Y	Y	Y	N	Y	N	N	Y	87.8106	N	91.3447	N	93.6495	N
84	G12	FALSE	Sample 6	cRNA-	UNKNOWN	SYBR	None	Undetermined										TRUE	0.2	TRUE	3	35	Inconclusive		0	Y	Y	N	N	N	N	N	N	78.4378	N		N		N
85	H1	FALSE	Sample 2	cRNA	UNKNOWN	SYBR	None	30.8302	21.9331	10.2506								TRUE	0.239924	TRUE	3	25	Amp		0.975529	N	N	N	Y	N	N	N	N	81.2225	N		N		N
86	H2	FALSE	Sample 2	cRNA	UNKNOWN	SYBR	None	5.12493	21.9331	10.2506								TRUE	0.239924	TRUE	3	3	Amp		0.968655	N	N	N	Y	N	N	N	N	81.0687	N		N		N
87	H3	FALSE	Sample 2	cRNA	UNKNOWN	SYBR	None	9.23943	21.9331	10.2506								TRUE	0.239924	TRUE	3	5	Amp		0.908878	N	N	N	Y	Y	N	N	N	81.0687	N	65.6896	N		N
88	H4	FALSE	Sample 2	cRNA	UNKNOWN	SYBR	None	13.7888	21.9331	10.2506								TRUE	0.239924	TRUE	3	8	Amp		0.975606	N	N	N	Y	Y	N	N	N	81.0687	N	70.7647	N		N
89	H5	FALSE	Sample 2	cRNA	UNKNOWN	SYBR	None	18.4198	21.9331	10.2506								TRUE	0.239924	TRUE	3	13	Amp		0.976994	N	N	N	Y	N	N	N	N	81.0528	N		N		N
90	H6	FALSE	Sample 2	cRNA	UNKNOWN	SYBR	None	22.6726	21.9331	10.2506								TRUE	0.239924	TRUE	3	17	Amp		0.983072	N	N	N	Y	N	N	N	N	80.8991	N		N		N
91	H7	FALSE	Sample 2	cRNA	UNKNOWN	SYBR	None	30.2271	21.9331	10.2506								TRUE	0.239924	TRUE	3	24	Amp		0.979968	N	N	N	Y	N	N	N	N	81.0528	N		N		N
92	H8	FALSE	Sample 2	cRNA	UNKNOWN	SYBR	None	26.7792	21.9331	10.2506								TRUE	0.239924	TRUE	3	21	Amp		0.98567	N	N	N	Y	Y	N	N	N	81.0528	N	75.5205	N		N
93	H9	FALSE	Sample 2	cRNA	UNKNOWN	SYBR	None	33.8983	21.9331	10.2506								TRUE	0.239924	TRUE	3	28	Amp		0.981685	N	N	N	Y	N	N	N	N	81.2035	N		N		N
94	H10	FALSE	Sample 2	cRNA	UNKNOWN	SYBR	None	34.6362	21.9331	10.2506								TRUE	0.239924	TRUE	3	28	Amp		0.979202	N	N	N	Y	N	N	N	N	77.9768	N		N		N
95	H11	FALSE	Sample 6	cRNA-	UNKNOWN	SYBR	None	Undetermined										TRUE	0.2	TRUE	3	39	No Amp		0	Y	Y	Y	N	Y	N	N	Y	87.3497	N	89.6545	N		N
96	H12	FALSE	Sample 6	cRNA-	UNKNOWN	SYBR	None	Undetermined										TRUE	0.2	TRUE	3	39	No Amp		0	Y	Y	Y	N	N	N	N	N	59.9993	N		N		N
